# Supplementary material for: The Body Status of Manganese and Activity of This Element-Dependent Mitochondrial Superoxide Dismutase in a Rat Model of Human Exposure to Cadmium and Co-Administration of Aronia melanocarpa L. Extract
Source: Nutrients. 2022 Nov 11;14(22):4773. doi: 10.3390/nu14224773 (PMC9699381; doi:10.3390/nu14224773)
Supplement: Supplementary file 1 [file nutrients-14-04773-s001.zip]

Archive with 1 entries (1 files):
- nutrients-2002577-supplementary.pdf
